# Supplementary material for: Consumer Attitudes towards Food Preservation Methods
Source: Foods. 2022 May 6;11(9):1349. doi: 10.3390/foods11091349 (PMC9099755; doi:10.3390/foods11091349)
Supplement: Supplementary file 1 [file foods-11-01349-s001.zip]

Archive with 1 entries (1 files):
- foods-1688306-supplementary.pdf
